# Supplementary material for: Gut Microbiome and Lipidome Signatures in Irritable Bowel Syndrome Patients from a Low-Income, Food-Desert Area: A Pilot Study
Source: Microorganisms. 2023 Oct 6;11(10):2503. doi: 10.3390/microorganisms11102503 (PMC10609137; doi:10.3390/microorganisms11102503)
Supplement: Supplementary file 1 [file microorganisms-11-02503-s001.zip]

Archive with 1 entries (1 files):
- microorganisms-2637488-supplementary.xlsx
